# Supplementary material for: Competing Inter-Domain Quorum-Sensing Systems Control Prophage Lysis-Lysogeny Decisions
Source: bioRxiv. 2026 Jul 3:2026.07.02.736140. Preprint. [Version 1] doi: 10.64898/2026.07.02.736140 (PMC13345283; doi:10.64898/2026.07.02.736140)
Supplement: Supplement 1 — Supplementary File 1. Custom code used in this study. [file media-1.zip]

Archive with 13 entries (12 files):
- polished_scripts/
- polished_scripts/3_LuxI_phage_association.py
- __MACOSX/polished_scripts/._3_LuxI_phage_association.py
- polished_scripts/.DS_Store
- __MACOSX/polished_scripts/._.DS_Store
- polished_scripts/4_core_genome_MSA_from_BPGAout.py
- __MACOSX/polished_scripts/._4_core_genome_MSA_from_BPGAout.py
- polished_scripts/1_LuxI_HMMsearch.py
- __MACOSX/polished_scripts/._1_LuxI_HMMsearch.py
- polished_scripts/prot_clustering.Rmd
- __MACOSX/polished_scripts/._prot_clustering.Rmd
- polished_scripts/2_batch_NCBI_genome_query.py
- __MACOSX/polished_scripts/._2_batch_NCBI_genome_query.py
