# Supplementary material for: Competing Inter-Domain Quorum-Sensing Systems Control Prophage Lysis-Lysogeny Decisions
Source: bioRxiv. 2026 Jul 3:2026.07.02.736140. Preprint. [Version 1] doi: 10.64898/2026.07.02.736140 (PMC13345283; doi:10.64898/2026.07.02.736140)
Supplement: Supplement 6 — Supplementary Table 5. List of Alphaproteobacterial genomes containing multiple luxI genes. [file media-6.csv]

	Number	Organism Name	Assembly Accession	sample_name	strain	collected_by	collection_date	geo_loc_name	host	isolation_source
1	1	Rhizobium johnstonii 3841	GCF_000009265.1	000225_GCAT-20090507	NULL	NULL	NULL	NULL	NULL	NULL
2	2	Mesorhizobium japonicum MAFF 303099	GCF_000009625.1	BA000012-BA000013.AP003017	MAFF 303099	NULL	NULL	NULL	NULL	NULL
3	3	Sinorhizobium medicae WSM419 Ensifer medicae WSM419	GCF_000017145.1	NULL	WSM419	NULL	NULL	NULL	NULL	NULL
4	4	Dinoroseobacter shibae DFL 12 DSM 16493	GCF_000018145.1	NULL	DFL 12	NULL	NULL	NULL	NULL	NULL
5	5	Methylobacterium radiotolerans JCM 2831	GCF_000019725.1	NULL	JCM 2831	NULL	NULL	NULL	NULL	NULL
6	6	Beijerinckia indica subsp. indica ATCC 9039	GCF_000019845.1	NULL	ATCC 9039	NULL	NULL	NULL	NULL	NULL
7	7	Methylobacterium nodulans ORS 2060	GCF_000022085.1	NULL	ORS 2060	NULL	NULL	NULL	NULL	NULL
8	8	Sphingobium indicum UT26S	GCF_000091125.1	AP010803-AP010807	UT26S	NULL	NULL	NULL	NULL	NULL
9	9	Rhizobium sp. Kim5	GCF_000172695.2	NULL	Kim5	D.F. Bezdicek	1983	USA: Idaho, Kimberly	Phaseolus vulgaris	NULL
10	10	Rhizobium phaseoli Brasil 5	GCF_000172715.2	NULL	Bra5	NULL	NULL	Brazil	Phaseolus vulgaris	NULL
11	11	Rhizobium sp. CIAT894	GCF_000172795.2	NULL	CIAT894	NULL	NULL	NULL	NULL	NULL
12	12	Polymorphum gilvum SL003B 26A1	GCF_000192745.1	NULL	SL003B-26A1	NULL	NULL	NULL	NULL	NULL
13	13	Sinorhizobium meliloti SM11	GCF_000218265.1	NULL	SM11	NULL	NULL	NULL	NULL	NULL
14	14	Afipia carboxidovorans OM5	GCF_000218565.1	NULL	OM5	NULL	NULL	NULL	NULL	NULL
15	15	Afipia carboxidovorans OM4	GCF_000218585.1	NULL	OM4	NULL	NULL	NULL	NULL	NULL
16	16	Sinorhizobium fredii GR64	GCF_000219415.3	NULL	GR64	NULL	1999	Spain	Phaseolus vulgaris	NULL
17	17	Novosphingobium sp. PP1Y	GCF_000253255.1	GCA_000253255	PP1Y	NULL	NULL	NULL	NULL	NULL
18	18	Sphingobium indicum B90A	GCF_000264945.2	NULL	B90A	NULL	NULL	India: Cuttack	NULL	sugarcane rhizosphere soil
19	19	Sinorhizobium fredii USDA 257	GCF_000265205.3	NULL	USDA 257	missing	missing	China	missing	wild soybean roots
20	20	Sphingobium sp. SYK 6	GCF_000283515.1	AP012222-AP012223	SYK-6	NULL	NULL	NULL	NULL	NULL
21	21	Bradyrhizobium japonicum USDA 6	GCF_000284375.1	AP012206	USDA 6	NULL	NULL	NULL	NULL	NULL
22	22	Sinorhizobium meliloti Rm41	GCF_000304415.1	GCA_000304415	Rm41	NULL	NULL	NULL	NULL	NULL
23	23	Phaeobacter gallaeciensis DSM 26640	GCF_000511385.1	NULL	DSM 26640	missing	missing	Spain	missing	scallop
24	24	Candidatus Phaeomarinobacter ectocarpi	GCF_000689395.1	ERS610943	Ec32	NULL	NULL	NULL	NULL	NULL
25	25	Ensifer adhaerens Sinorhizobium morelense Ensifer morelensis	GCF_000697965.2	NULL	Casida A	L.E. Casida	1982	USA: Hagerstown, Pennsylvania	NULL	silty clay loam soil (pH 6.1)
26	26	Rhizobium etli bv. mimosae str. IE4771	GCF_000698845.1	NULL	IE4771	NULL	1994	Mexico: Huautla, San Miguel Acuexcomac, Pueblo	Phaseolus vulgaris	nodule
27	27	Sinorhizobium meliloti Rhizobium meliloti	GCF_000747295.1	NULL	RMO17	NULL	1995	Spain: Riego de la Vega, León	Medicago orbicularis	NULL
28	28	Sphingopyxis fribergensis	GCF_000803645.1	NULL	Kp5.2	NULL	1/27/11	Germany: Saxony	NULL	soil sample
29	29	Bradyrhizobium japonicum	GCF_000807315.1	NULL	E109	NULL	1980-11	Argentina: Hurlingham, Buenos Aires	Glycine max (L.) Merrill	soybean nodules
30	30	Falsihalocynthiibacter arcticus	GCF_000812665.2	NULL	PAMC 20958	NULL	12/1/14	Norway: Svalbard	NULL	marine sediment
31	31	Rhizobium gallicum bv. gallicum R602sp	GCF_000816845.1	NULL	R602	NULL	1993	France: Maine et Loire	Phaseolus vulgaris	Agricultural field (no beans grown in the 5 previous years)
32	32	Celeribacter indicus	GCF_000819565.1	NULL	P73	NULL	NULL	NULL	NULL	NULL
33	33	Phaeobacter gallaeciensis DSM 26640	GCF_000819625.1	NULL	DSM 26640	NULL	NULL	Spain	NULL	seawater from larval cultures of the scallop Pecten maximus
34	34	Phaeobacter piscinae	GCF_000826835.2	NULL	S26	NULL	5/30/13	Greece: Psachna	NULL	NULL
35	35	Novosphingobium sp. P6W	GCF_000876675.2	NULL	P6W	Andrey A. Belimov	2008-08	Russia: Saint-Petersburg	NULL	podzolic fallow soil sampled from the ARRIAM experimental field
36	36	Sphingobium sp. YBL2	GCF_000943805.1	NULL	YBL2	NULL	1/1/14	China:Nanjing	NULL	soil
37	37	Sinorhizobium meliloti RU11 001	GCF_001050915.2	ERS617293	RU11/001	NULL	NULL	NULL	NULL	NULL
38	38	Sphingobium yanoikuyae Sphingomonas yanoikuyae	GCF_001078495.2	NULL	SHJ	NULL	11/21/08	China: Caidian District, Wuhan, Hubei	NULL	soil
39	39	Chelatococcus sp. CO 6	GCF_001271345.1	NULL	CO-6	NULL	12/10/14	China: Daqing	NULL	Shengli Oilfield
40	40	Sphingopyxis sp. 113P3	GCF_001278035.1	NULL	113P3	NULL	1/1/95	Japan	NULL	activated sludge
41	41	Actibacterium sp. EMB200 NS6	GCF_001305615.1	NULL	EMBL200_NS6	NULL	3/14/14	Korea	NULL	oil contaminated tidal flat
42	42	Sphingopyxis macrogoltabida Sphingomonas macrogoltabidus	GCF_001314325.1	NULL	203	NULL	1/1/75	Japan	NULL	soil
43	43	Methylobacterium aquaticum	GCF_001548015.1	Methylobacterium aquaticum strain 22A genome	MA-22A	NULL	20070723	not applicable	NULL	NULL
44	44	Sphingopyxis granuli	GCF_001559015.1	NULL	TFA	NULL	1995	Germany	NULL	mud from Rhine river
45	45	Sphingobium sp. TKS	GCF_001563265.1	NULL	TKS	NULL	NULL	NULL	NULL	NULL
46	46	Sphingobium sp. MI1205	GCF_001563285.1	NULL	MI1205	NULL	NULL	NULL	NULL	NULL
47	47	Aminobacter aminovorans	GCF_001605015.1	NULL	KCTC 2477	NULL	1973	USA	NULL	soil
48	48	Sphingopyxis macrogoltabida Sphingomonas macrogoltabidus	GCF_001610995.1	NULL	203N	NULL	1974	Japan: Kyoto	NULL	activated sludge
49	49	Mesorhizobium ciceri	GCF_001618825.1	NULL	CC1192	E. J. Corbin	3/15/77	Israel	Cicer arietinum	NULL
50	50	Mesorhizobium ciceri biovar biserrulae	GCF_001618845.1	NULL	WSM1284	John G. Howieson	5/16/93	Italy: Sardinia, Siniscola	Astragalus pelecinus	root nodule
51	51	Rhodovulum sulfidophilum	GCF_001633145.1	NULL	SNK001	NULL	2015	Japan: Aichi	NULL	laboratory
52	52	Rhodovulum sulfidophilum DSM 1374	GCF_001633165.1	NULL	DSM 1374	NULL	1972/1973	Netherlands: Groningen, Waddenzee	NULL	marine mud
53	53	Shinella sp. HZN7	GCF_001652565.1	NULL	HZN7	NULL	9/1/09	missing	missing	NULL
54	54	Sphingobium sp. EP60837	GCF_001658005.1	NULL	EP60837	NULL	3/1/14	South Korea: Suwon	NULL	soil
55	55	Mesorhizobium sp. AA22	GCF_001672375.2	NULL	AA22	NULL	2014	Ethiopia	Astragalus pelecinus L.	root nodule
56	56	Mesorhizobium sp. WSM1497	GCF_001672455.2	NULL	WSM1497	NULL	1995	Greece	Biserrula pelecinus L.	root nodule
57	57	Agrobacterium tumefaciens Rhizobium radiobacter	GCF_001692265.2	NULL	15-1187-1-2a	NULL	2015	USA: Illinois	Yarrow	NULL
58	58	Agrobacterium sp. 13 2099 1 2	GCF_001692275.2	NULL	13-2099-1-2	NULL	2013	USA: Colorado	quaking aspen	NULL
59	59	Bradyrhizobium paxllaeri	GCF_001693515.2	NULL	LMTR 21	Ernesto Ormeno-Orrillo	1998	Peru: San Camilo, Ica	Phaseolus lunatus	root nodule
60	60	Agrobacterium sp. RAC06	GCF_001713475.1	NULL	RAC06	NULL	2014	USA: WA, Seattle	NULL	Algal phycosphere
61	61	Chelatococcus daeguensis	GCF_001887265.1	NULL	TAD1	NULL	9/10/10	China: Guangzhou	NULL	power plant biotrickling filter
62	62	Tardibacter chloracetimidivorans	GCF_001890385.1	NULL	JJ-A5	NULL	6/13/15	South Korea	NULL	soil
63	63	Rhizobium etli 8C 3	GCF_001908375.1	NULL	8C-3	Rodriguez-Navarro	1999	Spain:Andalusian, Hornachuelos	Phaseolus vulgaris	NULL
64	64	Rhizobium gallicum	GCF_001908615.1	NULL	IE4872	Claudia Silva	1994	Mexico:San Miguel Acuexcomac, state of Puebla	Phaseolus vulgaris	nodule from Agricultural field
65	65	Sphingomonas koreensis	GCF_001922385.1	NULL	ABOJV	NULL	2016	USA	NULL	NULL
66	66	Thioclava nitratireducens	GCF_001940525.2	NULL	25B10_4	NULL	2010-07	missing	NULL	Surface seawater
67	67	Phaeobacter inhibens	GCF_001969345.1	NULL	DOK1-1	NULL	2015-06	South Korea: East sea: Dokdo	NULL	seawater
68	68	Sphingopyxis sp. QXT 31	GCF_001984035.1	NULL	QXT-31	NULL	1/1/16	China: Hunan province	NULL	Surface soil of a Manganese mine
69	69	Acetobacter persici	GCF_002006565.1	NULL	TMW2.1084	NULL	missing	Germany: Freising	NULL	water kefir
70	70	Ensifer adhaerens Sinorhizobium morelense Ensifer morelensis	GCF_002007205.1	NULL	L18	NULL	9/1/12	China:Jishou	NULL	potassium feldspar mining area
71	71	Rhodovulum sp. MB263	GCF_002073975.1	NULL	MB263	NULL	9/1/86	Japan: Chiba	NULL	mud flat
72	72	Rhodovulum sp. P5	GCF_002079305.1	NULL	P5	Yu Han	5/25/14	Taiwan: Kueishantao Island	NULL	shallow-sea hydrothermal system
73	73	Sphingobium herbicidovorans Sphingomonas herbicidovorans	GCF_002080435.1	NULL	MH	NULL	1990	Austria	NULL	soil
74	74	Thioclava electrotropha	GCF_002085925.2	NULL	Elox9	NULL	12/1/14	not applicable	NULL	marine sediment
75	75	Rhizobium sp. NXC14	GCF_002117485.1	NULL	NXC14	Fabiola Miranda	2012-07	Mexico: Morelos, Sierra de Huautla	Phaseolus vulgaris	NULL
76	76	Rhizobium sp. TAL182	GCF_002117725.1	NULL	TAL182	NULL	1988	USA:Hawaii	Phaseolus vulgaris	NULL
77	77	Pseudorhodoplanes sinuspersici	GCF_002119765.1	NULL	RIPI110	Mehdi Dastgheib	2014	Iran: Siri Island, Persian gulf	NULL	oil-contaminated soil from Siri island
78	78	Rhizobium etli	GCF_002119845.1	NULL	NXC12	Fabiola Miranda	2012-07	Mexico: Morelos, Sierra de Huautla	Phaseolus vulgaris	NULL
79	79	Pseudosulfitobacter pseudonitzschiae	GCF_002222635.1	NULL	SMR1	NULL	2009	Sweden: Oresund	Skeletonema marinoi strain RO5AC	Top-layer sediments
80	80	Rhizobium leguminosarum bv. viciae	GCF_002243365.1	NULL	BIHB 1217	Praveen Rahi	2005-09	India:Khoksar, Lahual & Spiti Valley	not applicable	root nodules
81	81	Rhizorhabdus dicambivorans	GCF_002355275.1	NULL	Ndbn-20	NULL	2013-06	China: Nanjing	not collected	NULL
82	82	Phaeobacter gallaeciensis	GCF_002381285.1	NULL	P75	NULL	6/15/09	Spain	NULL	clam larvae aquaculture
83	83	Phaeobacter gallaeciensis	GCF_002381305.1	NULL	P11	NULL	4/25/02	France	NULL	clam larvae aquaculture
84	84	Phaeobacter gallaeciensis	GCF_002381325.1	NULL	P73	NULL	4/24/01	Spain	NULL	clam aquaculture
85	85	Phaeobacter gallaeciensis	GCF_002381365.1	NULL	P128	NULL	5/23/16	Pacific Ocean: North Pacific	NULL	Pacific plankton
86	86	Phaeobacter gallaeciensis	GCF_002381385.1	NULL	P129	NULL	5/29/16	Pacific Ocean: Bering Sea	NULL	Pacific plankton
87	87	Phaeobacter gallaeciensis	GCF_002393525.1	NULL	P63	NULL	5/28/02	Spain	NULL	algae aquaculture
88	88	Phaeobacter piscinae	GCF_002407245.1	NULL	P14	NULL	10/1/01	Spain	NULL	rotifer aquaculture
89	89	Celeribacter ethanolicus	GCF_002407265.1	NULL	TSPH2	NULL	2011	South Korea:Tae-an sediment	NULL	oil-contaminated sediment
90	90	Phaeobacter piscinae	GCF_002412025.1	NULL	P36	NULL	10/1/06	Denmark	NULL	fish aquaculture
91	91	Phaeobacter piscinae	GCF_002412045.1	NULL	P13	NULL	10/19/01	Spain	NULL	fish larvae aquaculture
92	92	Sphingobium yanoikuyae Sphingomonas yanoikuyae	GCF_002504085.1	NULL	S72	Laboratorio Interaccion Planta-Microorganismo	2011-09	Mexico: Rio Bravo, Tamaulipas	NULL	rhizosphere of a Sorghum plant
93	93	Sagittula sp. P11	GCF_002814095.1	NULL	P11	Max Planck Institute for Marine Microbiology	2/26/13	Pacific Ocean	NULL	sulfidic waters (60 m) from the Peruvian upwelling region
94	94	Bradyrhizobium sp. SK17	GCF_002831585.1	NULL	CBNU	NULL	6/9/16	South Korea: agricultural soil in Cheongju	NULL	agricultural soil
95	95	Paracoccus tegillarcae	GCF_002847305.1	NULL	BM15	NULL	3/1/15	South Korea	Tegillarca granosa	NULL
96	96	Paracoccus zhejiangensis	GCF_002847445.1	NULL	J6	NULL	3/1/15	South Korea	NULL	sludge
97	97	Phaeobacter inhibens	GCF_002888685.1	NULL	P10	NULL	1987	France	NULL	biofilm boat
98	98	Phaeobacter piscinae	GCF_002888715.1	NULL	P23	NULL	10/1/06	Denmark	NULL	cleaning system aquaculture
99	99	Phaeobacter inhibens	GCF_002891665.1	NULL	P24	NULL	2006-10	Denmark	NULL	cleaning system aquaculture
100	100	Phaeobacter piscinae	GCF_002891905.1	NULL	P71	NULL	4/8/99	Spain	NULL	clam larvae aquaculture
101	101	Phaeobacter piscinae	GCF_002891925.1	NULL	P18	NULL	6/12/03	Spain	NULL	fish larvae aquaculture
102	102	Phaeobacter inhibens	GCF_002891945.1	NULL	P72	NULL	3/6/01	Spain	NULL	clam larvae aquaculture
103	103	Phaeobacter inhibens	GCF_002891965.1	NULL	P78	NULL	7/20/09	Spain	NULL	clam larvae aquaculture
104	104	Phaeobacter inhibens	GCF_002891985.1	NULL	P51	NULL	2006-10	Denmark	NULL	fish larvae aquaculture
105	105	Phaeobacter inhibens	GCF_002892005.1	NULL	P57	NULL	2006-10	Denmark	NULL	zooplankton aquaculture
106	106	Phaeobacter inhibens	GCF_002892025.1	NULL	P92	NULL	6/29/09	Spain	NULL	clam larvae aquaculture
107	107	Phaeobacter inhibens	GCF_002892045.1	NULL	P74	NULL	5/13/09	Spain	NULL	clam larvae aquaculture
108	108	Phaeobacter inhibens	GCF_002892065.1	NULL	P66	NULL	5/6/09	Spain	NULL	algae aquaculture
109	109	Phaeobacter inhibens	GCF_002892085.1	NULL	P88	NULL	5/19/10	Spain	NULL	clam larvae aquaculture
110	110	Phaeobacter inhibens	GCF_002892125.1	NULL	P70	NULL	5/19/10	Spain	NULL	algae aquaculture
111	111	Phaeobacter inhibens	GCF_002892145.1	NULL	P80	NULL	5/19/10	Spain	NULL	clam larvae aquaculture
112	112	Phaeobacter inhibens	GCF_002892165.1	NULL	P59	NULL	2006-10	Denmark	NULL	zooplankton aquaculture
113	113	Phaeobacter inhibens	GCF_002892185.1	NULL	P54	NULL	2006-10	Denmark	NULL	zooplankton aquaculture
114	114	Phaeobacter inhibens	GCF_002892225.1	NULL	P83	NULL	6/19/10	Spain	NULL	clam larvae aquaculture
115	115	Phaeobacter piscinae	GCF_002892245.1	NULL	P42	NULL	10/1/06	Denmark	NULL	fish aquaculture
116	116	Phaeobacter inhibens	GCF_002892265.1	NULL	P48	NULL	2006-10	Denmark	NULL	fish larvae aquaculture
117	117	Sphingobium sp. SA916	GCF_002894065.1	NULL	SA916	NULL	2014-05	China: Guangzhou	NULL	soil
118	118	Agrobacterium tumefaciens Rhizobium radiobacter	GCF_002943835.1	NULL	1D1609	NULL	1998	USA: Imperial Valley, California	Medicago sativa	from a crown gall tumor on a field-grown alfalfa
119	119	Rhizobium leguminosarum	GCF_002953715.1	NULL	Norway	NULL	8/17/06	Norway: Skammestein at route 51 northwest of Fagernes, intersection to E16	Lotus corniculatus	NULL
120	120	Pukyongiella litopenaei	GCF_003008555.2	NULL	SH-1	NULL	5/19/17	South Korea	Penaeus vannamei (shrimp)	intestine content
121	121	Celeribacter baekdonensis	GCF_003047105.1	NULL	LH4	Jake Bailey	2010-11	USA: Gulf of Mexico	NULL	marine sediments
122	122	Paragemmobacter aquarius	GCF_003060865.1	NULL	HYN0069	NULL	5/16/17	Korea	NULL	fresh water
123	123	Aminobacter sp. MSH1	GCF_003063555.1	NULL	MSH1	NULL	2007	Denmark: Hvidovre	NULL	Dichlobenil-treated soil sampled from the courtyard of a former plant nursery located above a BAM-contaminated aquifer near Hvidovre
124	124	Methylobacterium terrae	GCF_003173755.1	NULL	17Sr1-28	S Sathiyaraj	3/1/18	South Korea: Seoul	NULL	soil
125	125	Methylobacterium sp. 17Sr1 1	GCF_003173775.1	NULL	17Sr1-1	S Sathiyaraj	3/1/18	South Korea: Seoul	NULL	soil
126	126	Ruegeria sp. AD91A	GCF_003443535.1	NULL	AD91A	NULL	2015	NA	NULL	NULL
127	127	Phaeobacter inhibens	GCF_003443555.1	NULL	2.1	NULL	2015	NA	NULL	NULL
128	128	Phaeobacter inhibens	GCF_003443575.1	NULL	BS107	NULL	2015	NA	NULL	NULL
129	129	Phaeobacter sp. LSS9	GCF_003443595.1	NULL	LSS9	NULL	2015	NA	NULL	NULL
130	130	Profundibacter amoris	GCF_003544895.1	NULL	BAR1	NULL	2014-07	Norway: Arctic Mid-Ocean Ridge hydrothermal vent field	NULL	marine hydrothermal vent biofilm
131	131	Neorhizobium sp. NCHU2750	GCF_003597675.1	NULL	NCHU2750	NULL	2008	Taiwan: Changhua	Rosa	NULL
132	132	Sphingopyxis sp. FD7	GCF_003609835.1	Sphingopyxis sp.	FD7	NULL	9/10/15	Japan	NULL	NULL
133	133	Agrobacterium tumefaciens Rhizobium radiobacter	GCF_003666425.1	NULL	1D1108	NULL	NA	USA: Deitrick, MD	Euonymus sp.	NULL
134	134	Agrobacterium tumefaciens Rhizobium radiobacter	GCF_003666445.1	NULL	1D1460	NULL	NA	USA: Santa Cruz, CA	Rubus sp.	NULL
135	135	Agrobacterium tumefaciens Rhizobium radiobacter	GCF_003666465.1	NULL	15955	NULL	NA	NA	NA	NULL
136	136	Agrobacterium fabrum	GCF_003667725.1	NULL	1D132	NULL	NA	USA: Contra Costa, CA	Prunus sp.	NULL
137	137	Agrobacterium tumefaciens Rhizobium radiobacter	GCF_003667925.1	NULL	A6	NULL	NA	NA	NA	NULL
138	138	Methylocystis rosea	GCF_003855495.1	NULL	GW6	NULL	9/25/17	South Korea	NULL	groundwater
139	139	Mesorhizobium sp. M9A.F.Ca.ET.002.03.1.2	GCF_003952365.1	NULL	M9A.F.Ca.ET.002.03.1.2	Zehara Mohamed	2014-11-07T14:05:02Z	Ethiopia: Oromia, East Shewa	Cicer arietinum	root nodule
140	140	Mesorhizobium sp. M1D.F.Ca.ET.043.01.1.1	GCF_003952385.1	NULL	M1D.F.Ca.ET.043.01.1.1	Zehara Mohamed	2014-11-22T19:45:57Z	Ethiopia: Amhara, North Gondar	Cicer arietinum	root nodule
141	141	Mesorhizobium sp. M2A.F.Ca.ET.043.02.1.1	GCF_003952405.1	NULL	M2A.F.Ca.ET.043.02.1.1	Zehara Mohamed	2014-11-22T19:45:57Z	Ethiopia: Amhara, North Gondar	Cicer arietinum	root nodule
142	142	Mesorhizobium sp. M2A.F.Ca.ET.046.03.2.1	GCF_003952425.1	NULL	M2A.F.Ca.ET.046.03.2.1	Zehara Mohamed	2014-11-22T19:45:57Z	Ethiopia: Amhara, North Gondar	Cicer arietinum	root nodule
143	143	Mesorhizobium sp. M2A.F.Ca.ET.043.05.1.1	GCF_003952445.1	NULL	M2A.F.Ca.ET.043.05.1.1	Zehara Mohamed	2014-11-22T19:45:57Z	Ethiopia: Amhara, North Gondar	Cicer arietinum	root nodule
144	144	Mesorhizobium sp. M1B.F.Ca.ET.045.04.1.1	GCF_003952465.1	NULL	M1B.F.Ca.ET.045.04.1.1	Zehara Mohamed	2014-11-22T19:45:57Z	Ethiopia: Amhara, North Gondar	Cicer arietinum	root nodule
145	145	Mesorhizobium sp. M1E.F.Ca.ET.045.02.1.1	GCF_003952485.1	NULL	M1E.F.Ca.ET.045.02.1.1	Zehara Mohamed	2014-11-22T19:45:57Z	Ethiopia: Amhara, North Gondar	Cicer arietinum	root nodule
146	146	Mesorhizobium sp. M3A.F.Ca.ET.080.04.2.1	GCF_003952525.1	NULL	M3A.F.Ca.ET.080.04.2.1	Zehara Mohamed	2014-11	Ethiopia: Wollo	Cicer arietinum	root nodule
147	147	Sphingosinicella microcystinivorans	GCF_003967095.1	Sphingosinicella sp. B9	B-9	NULL	1997	Japan:Kanagawa	NULL	NULL
148	148	Silicimonas algicola	GCF_003970735.1	NULL	KC90	NULL	10/30/14	France:Western English Channel	NULL	marine water
149	149	Parasedimentitalea marina	GCF_004006175.1	NULL	W43	NULL	2016-07	Pacific Ocean: New Britain Trench	NULL	deep seawater
150	150	Bradyrhizobium zhanjiangense	GCF_004114935.1	NULL	CCBAU 51778	NULL	12/1/11	China: Guangdong	Arachis hypogaea	nodule
151	151	Bradyrhizobium guangdongense	GCF_004114975.1	NULL	CCBAU 51649	NULL	NULL	NULL	peanut	roots of peanut
152	152	Leisingera sp. NJS204	GCF_004123675.1	NULL	NJS204	NULL	1/25/14	USA:California	NULL	Marine Biofilm
153	153	Leisingera sp. NJS201	GCF_004535885.1	NULL	NJS201	NULL	1/25/14	USA:California	NULL	Marine Biofilm
154	154	Rhodophyticola sp. CCM32	GCF_004751985.1	NULL	CCM32	NULL	4/20/17	South Korea: Je-ju	NULL	seaweed
155	155	Sphingobium sp. PAMC28499	GCF_004795815.1	NULL	PAMC28499	NULL	12/1/17	Antarctica	soil	NULL
156	156	Sphingopyxis sp. PAMC25046	GCF_004795895.1	NULL	PAMC25046	NULL	12/1/17	Antarctica	soil	NULL
157	157	Agrobacterium leguminum	GCF_005144435.2	NULL	CFBP4996	NULL	c(NA, NA)	c(NA, NA)	NULL	NULL
158	158	Agrobacterium salinitolerans	GCF_005144505.2	NULL	CFBP5507	NULL	c(NA, NA)	c(NA, NA)	NULL	NULL
159	159	Agrobacterium larrymoorei Rhizobium larrymoorei	GCF_005145045.1	NULL	CFBP5473	NULL	NA	NA	NULL	NULL
160	160	Agrobacterium tumefaciens Rhizobium radiobacter	GCF_005221325.1	NULL	CFBP5499	NULL	NA	NA	NULL	NULL
161	161	Agrobacterium tumefaciens Rhizobium radiobacter	GCF_005221345.1	NULL	CFBP5877	NULL	NA	NA	NULL	NULL
162	162	Agrobacterium tumefaciens Rhizobium radiobacter	GCF_005221405.1	NULL	CFBP7129	NULL	NA	NA	NULL	NULL
163	163	Bradyrhizobium sp. KBS0727	GCF_005937885.2	NULL	KBS0727	Brent Lehmkuhl	2013	USA: Hickory Corners, MI	NULL	soil
164	164	Bradyrhizobium sp. KBS0725	GCF_005937905.2	NULL	KBS0725	Brent Lehmkuhl	2013	USA: Hickory Corners, MI	NULL	soil
165	165	Mesorhizobium sp. 8	GCF_006351905.1	NULL	8	NULL	10/11/17	China: Dezhou	NULL	NULL
166	166	Oceanicola sp. D3	GCF_006351965.1	NULL	D3	NULL	10/10/17	China:Shandong	NULL	surface of plastic from ocean
167	167	Paremcibacter congregatus	GCF_006385135.1	NULL	ZYLT	NULL	7/3/17	China: Zhejiang Province	NULL	marine sediment
168	168	Mesorhizobium sp. B4 1 4	GCF_006439395.2	NULL	B4-1-4	NULL	2019	Australia: WA, Badgingarra	NULL	soil
169	169	Mesorhizobium sp. B2 8 5	GCF_006440675.2	NULL	B2-8-5	NULL	2019	Australia: WA, Badgingarra	NULL	soil
170	170	Mesorhizobium sp. B2 1 8	GCF_006442545.2	NULL	B2-1-8	NULL	2019	Australia: WA, Badgingarra	NULL	soil
171	171	Mesorhizobium sp. B1 1 8	GCF_006442795.2	NULL	B1-1-8	NULL	2019	Australia: WA, Badgingarra	NULL	soil
172	172	Bradyrhizobium symbiodeficiens	GCF_006459165.2	NULL	65S1MB	NULL	8/28/07	Canada: Aylmer, Quebec	Glycine max cv. AC Glengarry	Root nodule from soybean plant inoculated with root zone soil from Amphicarpa bracteata
173	173	Sphingomonas suaedae	GCF_007833215.1	NULL	XS-10	NULL	2018-12	China: Inner Mongolia	NULL	saline soil
174	174	Methylobacterium sp. WL1	GCF_008000895.1	NULL	WL1	NULL	6/6/18	missing	Wheat	leaves
175	175	Rhizobium sp. WL3	GCF_008000915.1	NULL	WL3	NULL	6/6/18	missing	Wheat	leaves
176	176	Octadecabacter sp. SW4	GCF_008065155.1	NULL	SW4	Sang H Lee	1/5/18	Russia	NULL	polar sea water
177	177	Roseovarius indicus	GCF_008728195.1	NULL	DSM 26383	Qiliang Lai, Third Inst. Oceanography, State Oceanic Administration, Xiamen, China	2005-12	Indian Ocean:South-west Indian Ridge	NULL	missing
178	178	Bradyrhizobium betae	GCF_008932115.1	NULL	PL7HG1	NULL	2004	Spain: Salamanca	Beta vulgaris	NULL
179	179	Amylibacter sp. SFDW26	GCF_009184395.1	NULL	SFDW26	NULL	5/3/17	South Korea: South Sea	Sargassum fulvellum	NULL
180	180	Roseivivax sp. THAF197b	GCF_009363255.1	NULL	THAF197b	NULL	8/30/16	Germany: Animal Facility, Justus-Liebig-University, Giessen	NULL	Surface of a polyethylene microplastic particle present in tank 6 of a marine aquarium containing stony-coral fragments and water maintained at 26 degree C
181	181	Roseivivax sp. THAF40	GCF_009363495.1	NULL	THAF40	NULL	8/30/16	Germany: Animal Facility, Justus-Liebig-University, Giessen	NULL	Surface of a polyethylene microplastic particle present in tank 6 of a marine aquarium containing stony-coral fragments and water maintained at 26 degree C
182	182	Ruegeria sp. THAF33	GCF_009363615.1	NULL	THAF33	NULL	8/30/16	Germany: Animal Facility, Justus-Liebig-University, Giessen	NULL	Surface of a polyethylene microplastic particle present in tank 6 of a marine aquarium containing stony-coral fragments and water maintained at 26 degree C
183	183	Palleronia sp. THAF1	GCF_009363795.1	NULL	THAF1	NULL	8/16/16	Germany: Animal Facility, Justus-Liebig-University, Giessen	NULL	Surface of a polyethylene microplastic particle present in tank 6 of a marine aquarium containing stony-coral fragments and water maintained at 26 degree C
184	184	Agrobacterium sp. MA01	GCF_009650195.1	NULL	MA01	NULL	2018-06	China	NULL	c("Microcystis culture", "Microcystis culture", "Microcystis culture", "Microcystis culture")
185	185	Sphingomonas profundi	GCF_009739515.1	NULL	LMO-1	NULL	2016	Pacific Ocean	NULL	NULL
186	186	Mesorhizobium japonicum R7A	GCF_009761735.1	NULL	R7A	NULL	missing	New Zealand	Lotus	NULL
187	187	Roseovarius faecimaris	GCF_009762325.1	NULL	MME-070	NULL	9/20/14	South Korea: Incheon	NULL	soil
188	188	Sphingobium yanoikuyae Sphingomonas yanoikuyae	GCF_009856545.1	NULL	YC-JY1	NULL	2018-08	China:Guangdong	NULL	sludge
189	189	Bradyrhizobium sp. LCT2	GCF_009931255.1	NULL	LCT2	NULL	9/26/11	Japan: Miyagi	Lespedeza cuneata	nodule
190	190	Bradyrhizobium sp. 4 2017	GCF_011068405.1	NULL	323S2	NULL	10/3/07	Canada: Gatineau, Quebec	Glycine max cv. AC Glengarry	NULL
191	191	Bradyrhizobium barranii subsp. apii	GCF_011516635.5	NULL	1S5	NULL	2000	Canada: Quebec, Quebec	Glycine max cv. AC Glengarry	Root nodule from soybean plant inoculated with root zone soil from Apios americana
192	192	Bradyrhizobium sp. 41S5	GCF_011516665.3	NULL	41S5	NULL	2007-09	Canada: Quebec, Quebec	Glycine max cv. AC Glengarry	Root nodule from soybean plant inoculated with root zone soil from Apios americana
193	193	Pyruvatibacter mobilis	GCF_012848855.1	NULL	CGMCC 1.15125	NULL	2013-12	China:Guangzhou	Picochloruma sp. 122	culture broth of a marine microalga
194	194	Mesorhizobium japonicum R7A	GCF_012913625.1	NULL	R7A	NULL	missing	New Zealand	Lotus	NULL
195	195	Mesorhizobium japonicum	GCF_012913645.1	NULL	R7Astar	NULL	2007	New Zealand:Dunedin	NULL	missing
196	196	Mesorhizobium japonicum	GCF_012972105.1	NULL	R7AstarV2	NULL	2014	New Zealand:Dunedin	NULL	c(NA, NA)
197	197	Agrobacterium vitis Allorhizobium vitis	GCF_013114765.1	NULL	K306	NULL	1976	Australia: South Australia	Vitis riparia	Barmera, South Australia
198	198	Mesorhizobium loti	GCF_013170705.1	NULL	NZP2042	NULL	1971	New Zealand: Palmerston North	Lotus sp.	NULL
199	199	Mesorhizobium erdmanii	GCF_013170725.1	NULL	NZP2014	NULL	1971	New Zealand: Palmerston North	Lotus sp.	NULL
200	200	Mesorhizobium sp. NZP2234	GCF_013170765.1	NULL	NZP2234	NULL	1982	USA	Lotus corniculatus	NULL
201	201	Mesorhizobium jarvisii	GCF_013170785.1	NULL	ATCC 33669	NULL	1976	New Zealand: Palmerston North	Lotus corniculatus	NULL
202	202	Mesorhizobium sp. NZP2077	GCF_013170805.1	NULL	NZP2077	NULL	1991	New Zealand: Kaikohe	NULL	Lotus corniculatus nodule
203	203	Mesorhizobium sp. NZP2298	GCF_013170825.1	NULL	NZP2298	NULL	1889	Canada	Lotus corniculatus	NULL
204	204	Mesorhizobium loti R88b	GCF_013170845.1	NULL	R88b	NULL	1993	New Zealand	Lotus corniculatus	NULL
205	205	Microvirga terrae	GCF_013307435.2	NULL	R24	NULL	1/23/19	South Korea: Yeong-wol	NULL	soil
206	206	Agrobacterium radiobacter Rhizobium radiobacter	GCF_013317795.2	NULL	LMG 267	NULL	1935	not applicable	tomato	NULL
207	207	Agrobacterium tumefaciens Rhizobium radiobacter	GCF_013317865.2	NULL	K224	NULL	missing	not applicable	Chrysanthemum	NULL
208	208	Agrobacterium tumefaciens Rhizobium radiobacter	GCF_013317955.2	NULL	IL30	NULL	missing	not applicable	Rose	NULL
209	209	Agrobacterium tumefaciens Rhizobium radiobacter	GCF_013318015.2	NULL	G3/79	NULL	1979	not applicable	willow	NULL
210	210	Agrobacterium fabrum	GCF_013318095.2	NULL	Di1525a	NULL	missing	not applicable	Peony	NULL
211	211	Agrobacterium tumefaciens Rhizobium radiobacter	GCF_013318125.2	NULL	CG920	NULL	missing	not applicable	Clematis	NULL
212	212	Agrobacterium tumefaciens Rhizobium radiobacter	GCF_013318255.2	NULL	AF1/95	NULL	1995	not applicable	lilac	NULL
213	213	Agrobacterium tumefaciens Rhizobium radiobacter	GCF_013318275.2	NULL	A74a	NULL	2003	not applicable	Lavender	NULL
214	214	Agrobacterium fabrum	GCF_013318355.2	NULL	2788	NULL	missing	not applicable	missing	NULL
215	215	Sphingomonas sp. CL5.1	GCF_013344685.1	NULL	CL5.1	NULL	2019-05	China: Shenzhen	NULL	NULL
216	216	Pseudosulfitobacter pseudonitzschiae	GCF_013347125.1	NULL	H46	NULL	2017-10	China: The East China Sea	NULL	shallow sea, symbosis with harmful algal bloom algae
217	217	Agrobacterium tumefaciens Rhizobium radiobacter	GCF_013401495.1	NULL	EML4	NULL	c(NA, NA)	c(NA, NA)	NULL	NULL
218	218	Agrobacterium vitis Allorhizobium vitis	GCF_013426715.1	VAT03-9	VAT03-9	NULL	not applicable	not applicable	Vitis vinifera	NULL
219	219	Agrobacterium vitis Allorhizobium vitis	GCF_013426735.1	VAR06-30	VAR06-30	NULL	not applicable	not applicable	Vitis vinifera	NULL
220	220	Agrobacterium vitis Allorhizobium vitis	GCF_013427035.1	VAR03-1	VAR03-1	NULL	not applicable	not applicable	Vitis vinifera	NULL
221	221	Sinorhizobium mexicanum Ensifer mexicanus	GCF_013488225.1	NULL	ITTG R7	Reiner Rincon	6/20/06	Mexico: Tuxtla Gutierrez, Chiapas	Acaciella angustissima	NULL
222	222	Bradyrhizobium japonicum	GCF_013752735.1	NULL	5038	Zhujie	6/14/18	China: Harbin City, Heilongjiang province	soybean	root nodule of soybean
223	223	Tardiphaga robiniae	GCF_014189415.1	NULL	581	NULL	2018	Russia: Kamchatka	Oxytropis kamtschatica	root nodule
224	224	Mesorhizobium huakuii	GCF_014189455.1	NULL	583	NULL	2018	Russia: Kamchatka	Oxytropis kamtschatica	root nodule
225	225	Aminobacter sp. MDW 2	GCF_014250155.1	NULL	MDW-2	NULL	10/30/16	China	NULL	soil
226	226	Aminobacter sp. SR38	GCF_014843375.1	NULL	SR38	NULL	2000	France	NULL	soil
227	227	Sphingobium fuliginis	GCF_015074805.1	DRS012286	NULL	NULL	NULL	NULL	NULL	NULL
228	228	Bradyrhizobium sp. CCBAU 51753	GCF_015291565.1	NULL	CCBAU 51753	NULL	12/1/11	China: Guangdong	Arachis hypogaea	nodule
229	229	Bradyrhizobium sp. CCBAU 53421	GCF_015291625.1	NULL	CCBAU 53421	NULL	12/1/11	China: Guangxi	Arachis hypogaea	nodule
230	230	Bradyrhizobium sp. CCBAU 53340	GCF_015291645.1	NULL	CCBAU 53340	NULL	12/1/11	China: Guangxi	Arachis hypogaea	nodule
231	231	Bradyrhizobium sp. CCBAU 53338	GCF_015291665.1	NULL	CCBAU 53338	NULL	12/1/11	China: Guangxi	Arachis hypogaea	nodule
232	232	Bradyrhizobium guangdongense	GCF_015291685.1	NULL	CCBAU 51658	NULL	12/1/11	China: Guangdong	Arachis hypogaea	nodule
233	233	Bradyrhizobium arachidis	GCF_015291705.1	NULL	CCBAU 051107	NULL	2010-10	China: Hebei province	Arachis hypogaea	NULL
234	234	Mesorhizobium sp. INR15	GCF_015500075.1	NULL	INR15	NULL	2017	not applicable	NULL	nutrient broth
235	235	Sinorhizobium meliloti Rhizobium meliloti	GCF_015689095.1	NULL	S35m	NULL	2002	Russia: North Caucasus, Maikop region	Medicago sativa subsp. varia (Martyn) Arcang	NULL
236	236	Pelagovum pacificum	GCF_016134045.1	NULL	SM1903	NULL	2017-02	Pacific Ocean: Mariana Trench	NULL	seawater
237	237	Mesorhizobium sp. J8	GCF_016591715.1	Mesorhizobium sp. J8	J8	NULL	4/15/14	Japan:Saga	Glycyrrhiza uralensis	NULL
238	238	Bradyrhizobium diazoefficiens	GCF_016612535.1	NULL	182_5	NULL	2015-07	Australia	Acacia acuminata	legume nodule
239	239	Bradyrhizobium diazoefficiens	GCF_016616235.1	NULL	38_8	NULL	2015-07	Australia	Acacia acuminata	legume nodule
240	240	Bradyrhizobium diazoefficiens	GCF_016616885.1	NULL	36_1	NULL	2015-07	Australia	Acacia acuminata	legume nodule
241	241	Mesorhizobium sp. 113 1 2	GCF_016756475.1	Mesorhizobium sp. 113-1-2	113-1-2	NULL	7/9/16	Japan:Tottori, Kotoura, Kasechi river	Lotus japonicus	NULL
242	242	Mesorhizobium sp. 113 3 3	GCF_016756495.1	Mesorhizobium sp. 113-3-3	113-3-3	NULL	7/9/16	Japan:Tottori, Kotoura, Kasechi river	Lotus japonicus	NULL
243	243	Mesorhizobium sp. 113 3 9	GCF_016756515.1	Mesorhizobium sp. 113-3-9	113-3-9	NULL	7/9/16	Japan:Tottori, Kotoura, Kasechi river	Lotus japonicus	NULL
244	244	Mesorhizobium sp. 131 2 1	GCF_016756535.1	Mesorhizobium sp. 131-2-1	131-2-1	NULL	9/13/16	Japan:Aomori, Okidate, Aomori port	Lotus japonicus	NULL
245	245	Mesorhizobium sp. 131 2 5	GCF_016756555.1	Mesorhizobium sp. 131-2-5	131-2-5	NULL	9/13/16	Japan:Aomori, Okidate, Aomori port	Lotus japonicus	NULL
246	246	Mesorhizobium sp. L 2 11	GCF_016756595.1	Mesorhizobium sp. L-2-11	L-2-11	NULL	6/7/16	Japan:Okianwa, Miyakojima, Higashihenna cape	Lotus japonicus	NULL
247	247	Mesorhizobium sp. L 8 3	GCF_016756615.1	Mesorhizobium sp. L-8-3	L-8-3	NULL	6/7/16	Japan:Okianwa, Miyakojima, Higashihenna cape	Lotus japonicus	NULL
248	248	Mesorhizobium sp. L 8 10	GCF_016756635.1	Mesorhizobium sp. L-8-10	L-8-10	NULL	6/7/16	Japan:Okianwa, Miyakojima, Higashihenna cape	Lotus japonicus	NULL
249	249	Methylobacterium aquaticum	GCF_016804325.1	NULL	BG2	NULL	2014	missing	Prosopis cineraria	nodule
250	250	Rhizobium rosettiformans	GCF_016806065.1	NULL	MAE2-X	NULL	7/18/17	South Korea: Gyeonggi-do	NULL	ex cyanobacteria field sample from freshwater
251	251	Ponticoccus alexandrii	GCF_016806125.1	NULL	C31	NULL	2017-10	China: The East China Sea	NULL	shallow sea, symbosis with harmful algal bloom algae
252	252	Novosphingobium sp. KA1	GCF_017309955.1	NULL	KA1	NULL	2002-01	Japan: Chiba	NULL	NULL
253	253	Methylobacterium indicum	GCF_017347565.1	VL1	VL1	NULL	2/16/15	not applicable	NULL	NULL
254	254	Rhizobium leguminosarum	GCF_017357305.1	NULL	GLR17	NULL	not applicable	not applicable	lentil	NULL
255	255	Bradyrhizobium quebecense	GCF_017493175.3	NULL	12S5	NULL	2000	Canada: Quebec, Quebec	soybean cv. AC Glengarry	root nodule from soybean plant inoculated with root zone soil from Apios americana
256	256	Bradyrhizobium barranii subsp. apii	GCF_017565685.3	NULL	38S5	NULL	2000	Canada: Quebec, Quebec	Glycine max cv. AC Glengarry	Root nodule from soybean plant inoculated with root zone soil from Apios americana
257	257	Rhizobium rhizogenes Agrobacterium rhizogenes	GCF_018138105.1	NULL	A4	Peter Ark	1979	c(NA, NA)	Rosa sp.	NULL
258	258	Sphingobium phenoxybenzoativorans	GCF_018286635.1	NULL	Tas13	NULL	11/20/20	China	NULL	NULL
259	259	Ruegeria pomeroyi Silicibacter pomeroyi	GCF_018972145.1	NULL	DSS-3-B	NULL	N/A	N/A	NULL	N/A
260	260	Paracoccus bogoriensis	GCF_019431455.1	NULL	BOG6	DSMZ	2/21/03	Kenya: Lake Bogoria	NULL	hot spring
261	261	Neotabrizicola shimadae	GCF_019623905.1	NULL	N10	NULL	5/28/16	Japan: Nakabusa Hotspring Nagano	NULL	biofilm, Nakabusa hotspring
262	262	Ruegeria sp. SCSIO 43209	GCF_019904295.1	NULL	SCSIO 43209	NULL	10/1/18	China: Hainan Island	Galaxea fascicularis	NULL
263	263	Rhizobium ruizarguesonis	GCF_020447285.1	NULL	1TK341	NULL	9/20/19	Russia:Saint-Petersburg	Lathyrus oleraceus	NULL
264	264	Microvirga rosea	GCF_020595095.1	NULL	CGMCC1.16488	NULL	2021-08	not applicable	NULL	soil
265	265	Rhizobium sp. Codium 1	GCF_020889605.1	NULL	C1	NULL	4/28/20	New Zealand: Tauranga	Codium fragile	NULL
266	266	Pseudosulfitobacter pseudonitzschiae	GCF_020905675.1	NULL	TT37-74	NULL	2018	China: the Pearl River Estuary	Thalassiosira tenera	NULL
267	267	Pseudosulfitobacter pseudonitzschiae	GCF_020905695.1	NULL	TT37-69	NULL	2018	China: the Pearl River Estuary	Thalassiosira tenera	NULL
268	268	Pseudosulfitobacter pseudonitzschiae	GCF_020905715.1	NULL	TT37-68	NULL	2018	China: the Pearl River Estuary	Thalassiosira tenera	NULL
269	269	Pseudosulfitobacter pseudonitzschiae	GCF_020905735.1	NULL	TT37-67	NULL	2018	China: the Pearl River Estuary	Thalassiosira tenera	NULL
270	270	Pseudosulfitobacter pseudonitzschiae	GCF_020905755.1	NULL	TT37-47	NULL	2018	China: the Pearl River Estuary	Thalassiosira tenera	NULL
271	271	Pseudosulfitobacter pseudonitzschiae	GCF_020905775.1	NULL	TC12-54	NULL	2018	China: the Pearl River Estuary	Trieres chinensis	NULL
272	272	Pseudosulfitobacter pseudonitzschiae	GCF_020905795.1	NULL	TC12-52	NULL	2018	China: the Pearl River Estuary	Trieres chinensis	NULL
273	273	Pseudosulfitobacter pseudonitzschiae	GCF_020905815.1	NULL	TC12-5	NULL	2018	China: the Pearl River Estuary	Trieres chinensis	NULL
274	274	Pseudosulfitobacter pseudonitzschiae	GCF_020905835.1	NULL	TC12-33	NULL	2018	China: the Pearl River Estuary	Trieres chinensis	NULL
275	275	Pseudosulfitobacter pseudonitzschiae	GCF_020905855.1	NULL	TC12-31	NULL	2018	China: the Pearl River Estuary	Trieres chinensis	NULL
276	276	Pseudosulfitobacter pseudonitzschiae	GCF_020905875.1	NULL	SC33-87	NULL	2018	China: the Pearl River Estuary	Skeletonema costatum	NULL
277	277	Pseudosulfitobacter pseudonitzschiae	GCF_020905895.1	NULL	SC33-25	NULL	2018	China: the Pearl River Estuary	Skeletonema costatum	NULL
278	278	Pseudosulfitobacter pseudonitzschiae	GCF_020905915.1	NULL	SC33-17	NULL	2018	China: the Pearl River Estuary	Skeletonema costatum	NULL
279	279	Pseudosulfitobacter pseudonitzschiae	GCF_020905935.1	NULL	SC1-97	NULL	2018	China: the Pearl River Estuary	Skeletonema costatum	NULL
280	280	Pseudosulfitobacter pseudonitzschiae	GCF_020905955.1	NULL	SC1-89	NULL	2018	China: the Pearl River Estuary	Skeletonema costatum	NULL
281	281	Pseudosulfitobacter pseudonitzschiae	GCF_020905975.1	NULL	SC1-67	NULL	2018	China: the Pearl River Estuary	Skeletonema costatum	NULL
282	282	Pseudosulfitobacter pseudonitzschiae	GCF_020905995.1	NULL	SC1-37	NULL	2018	China: the Pearl River Estuary	Skeletonema costatum	NULL
283	283	Pseudosulfitobacter pseudonitzschiae	GCF_020906015.1	NULL	SC1-35	NULL	2018	China: the Pearl River Estuary	Skeletonema costatum	NULL
284	284	Pseudosulfitobacter pseudonitzschiae	GCF_020906055.1	NULL	SC1-32	NULL	2018	China: the Pearl River Estuary	Skeletonema costatum	NULL
285	285	Pseudosulfitobacter pseudonitzschiae	GCF_020906075.1	NULL	SC1-30	NULL	2018	China: the Pearl River Estuary	Skeletonema costatum	NULL
286	286	Pseudosulfitobacter pseudonitzschiae	GCF_020906095.1	NULL	SC1-29	NULL	2018	China: the Pearl River Estuary	Skeletonema costatum	NULL
287	287	Pseudosulfitobacter pseudonitzschiae	GCF_020906115.1	NULL	SC1-28	NULL	2018	China: the Pearl River Estuary	Skeletonema costatum	NULL
288	288	Pseudosulfitobacter pseudonitzschiae	GCF_020906135.1	NULL	SC1-27	NULL	2018	China: the Pearl River Estuary	Skeletonema costatum	NULL
289	289	Pseudosulfitobacter pseudonitzschiae	GCF_020906175.1	NULL	SC1-15	NULL	2018	China: the Pearl River Estuary	Skeletonema costatum	NULL
290	290	Pseudosulfitobacter pseudonitzschiae	GCF_020906195.1	NULL	SC1-114	NULL	2018	China: the Pearl River Estuary	Skeletonema costatum	NULL
291	291	Pseudosulfitobacter pseudonitzschiae	GCF_020906215.1	NULL	SC1-111	NULL	2018	China: the Pearl River Estuary	Skeletonema costatum	NULL
292	292	Pseudosulfitobacter pseudonitzschiae	GCF_020906235.1	NULL	SC1-110	NULL	2018	China: the Pearl River Estuary	Skeletonema costatum	NULL
293	293	Pseudosulfitobacter pseudonitzschiae	GCF_020906255.1	NULL	SC1-109	NULL	2018	China: the Pearl River Estuary	Skeletonema costatum	NULL
294	294	Pseudosulfitobacter pseudonitzschiae	GCF_020906315.1	NULL	MC52-71	NULL	2018	China: the Pearl River Estuary	Mediolabrus comicus	NULL
295	295	Pseudosulfitobacter pseudonitzschiae	GCF_020906335.1	NULL	MC52-70	NULL	2018	China: the Pearl River Estuary	Mediolabrus comicus	NULL
296	296	Pseudosulfitobacter pseudonitzschiae	GCF_020906355.1	NULL	MC52-68	NULL	2018	China: the Pearl River Estuary	Mediolabrus comicus	NULL
297	297	Pseudosulfitobacter pseudonitzschiae	GCF_020906375.1	NULL	MC52-67	NULL	2018	China: the Pearl River Estuary	Mediolabrus comicus	NULL
298	298	Pseudosulfitobacter pseudonitzschiae	GCF_020906395.1	NULL	MC52-18	NULL	2018	China: the Pearl River Estuary	Mediolabrus comicus	NULL
299	299	Pseudosulfitobacter pseudonitzschiae	GCF_020906415.1	NULL	MC36-43	NULL	2018	China: the Pearl River Estuary	Mediolabrus comicus	NULL
300	300	Pseudosulfitobacter pseudonitzschiae	GCF_020906435.1	NULL	MC36-24	NULL	2018	China: the Pearl River Estuary	Mediolabrus comicus	NULL
301	301	Pseudosulfitobacter pseudonitzschiae	GCF_020906455.1	NULL	MC36-22	NULL	2018	China: the Pearl River Estuary	Mediolabrus comicus	NULL
302	302	Pseudosulfitobacter pseudonitzschiae	GCF_020906475.1	NULL	MC36-14	NULL	2018	China: the Pearl River Estuary	Mediolabrus comicus	NULL
303	303	Pseudosulfitobacter pseudonitzschiae	GCF_020906495.1	NULL	MC36-1	NULL	2018	China: the Pearl River Estuary	Mediolabrus comicus	NULL
304	304	Bradyrhizobium sp. WSM471	GCF_021052245.1	NULL	WSM471	NULL	1/1/82	Australia: Western Australia, Albany	-	NULL
305	305	Bradyrhizobium arachidis	GCF_021052265.1	NULL	CB756	NULL	1/1/58	Zimbabwe: Mashonaland East, Marondera	-	NULL
306	306	Bradyrhizobium sp. WU425	GCF_021052305.1	NULL	WU425	NULL	1/1/60	Australia: Western Australia, Esperence	-	NULL
307	307	Bradyrhizobium barranii	GCF_021052365.1	NULL	CC829	NULL	1/1/69	USA	-	NULL
308	308	Novosphingobium kaempferiae	GCF_021227995.1	NULL	Sx8-5	NULL	1/1/21	Thailand: Bangkok	NULL	soil surrounding root
309	309	Sphingomonas cannabina	GCF_021391395.1	NULL	DM2-R-LB4	Doeun Jeon	2021-08	South Korea: Andong	NULL	Cannabis sativa
310	310	Agrobacterium vitis Allorhizobium vitis	GCF_021559735.1	NULL	CG412	NULL	1983	USA: NY	NULL	NULL
311	311	Agrobacterium vitis Allorhizobium vitis	GCF_021559755.1	NULL	CG678	NULL	1986	USA: Davis, CA	Vitis vinifera	NULL
312	312	Agrobacterium vitis Allorhizobium vitis	GCF_021559775.1	NULL	CG78	NULL	1999	USA: NY	Vitis vinifera	NULL
313	313	Agrobacterium vitis Allorhizobium vitis	GCF_021559795.1	NULL	F2/5	NULL	1985	South Africa: Plant Protection Research Institute, Pretoria	Vitis vinifera	NULL
314	314	Rhizobium sp. C104	GCF_022354505.1	NULL	C104	NULL	8/1/21	Canada: Manitoba	NULL	nodule
315	315	Methylocystis sp. SB2	GCF_022370455.1	NULL	SB2	NULL	2006-07	USA: Ann Arbor, Michigan	NULL	spring bog
316	316	Rhizobium sp. K102	GCF_022385315.1	NULL	K102	NULL	1/1/18	Canada: Manitoba	Phaseolus vulgaris	NULL
317	317	Roseivivax marinus	GCF_022410435.1	NULL	TCYB24	The First Institute of Oceanography,MNR	4/16/19	Indian Ocean:TC hydrothermal area	Bathymodiolus marisindicus	NULL
318	318	Pseudosulfitobacter sp. DSM 107133	GCF_022788695.1	NULL	DSM 107133	NULL	9/23/98	Germany: North Sea around Helgoland	NULL	Seawater from the North Sea by Helgoland
319	319	Bradyrhizobium sp. CW1	GCF_023100665.1	NULL	CW1	NULL	missing	USA: California	Acmispon strigosus	bulk soil
320	320	Bradyrhizobium sp. 4	GCF_023100905.1	NULL	4	NULL	2005	USA: California	Acmispon strigosus	root nodule
321	321	Bradyrhizobium sp. 40	GCF_023100925.1	NULL	40	NULL	2005	USA: California	Acmispon strigosus	root nodule
322	322	Bradyrhizobium sp. 191	GCF_023100985.1	NULL	191	NULL	2013	USA: California	Acmispon strigosus	root nodule
323	323	Bradyrhizobium sp. 155	GCF_023101105.1	NULL	155	NULL	2011	USA: California	Acmispon strigosus	root nodule
324	324	Bradyrhizobium sp. 195	GCF_023101665.1	NULL	195	NULL	2013	USA: California	Acmispon strigosus	root nodule
325	325	Ensifer sesbaniae	GCF_023108975.1	NULL	SDT23	NULL	3/1/22	Viet Nam: Thanh Tri, Hanoi	Glycine max	nodules
326	326	Bradyrhizobium japonicum	GCF_023277985.1	NULL	S10J-BJ	Jeffry J Fuhrmann	1998	USA:Delaware	Glycine max	root nodules
327	327	Bradyrhizobium japonicum	GCF_023278145.1	NULL	S06B-BJ	Jeffry J Fuhrmann	1997	USA:Delaware	Glycine max	root nodules
328	328	Bradyrhizobium elkanii USDA 76	GCF_023278185.1	NULL	USDA 76	USDA	1956	USA: California	Glycine max	root nodules
329	329	Mesorhizobium opportunistum	GCF_023380005.1	NULL	WSM1558	Loi, A. Carr, S.J., Porqueddu, C.	5/1/95	Italy: Ozieri, Province of Sassari, Sardinia	Astragalus pelecinus	NULL
330	330	Dinoroseobacter shibae	GCF_023558335.1	NULL	DSM 112351	NULL	2002-04	Germany: North sea	Prorocentrum lima	NULL
331	331	Dinoroseobacter shibae	GCF_023558355.1	NULL	DFL-36	NULL	2002-04	Germany: North sea	Alexandrium ostenfeldii	NULL
332	332	Loktanella salsilacus	GCF_024206775.1	NULL	1A07893	NULL	9/1/20	Arctic Ocean: Chukchi Sea	NULL	NULL
333	333	Loktanella salsilacus	GCF_024206795.1	NULL	1A07899	NULL	9/1/20	Arctic Ocean: Chukchi Sea	NULL	NULL
334	334	Rhizobium anhuiense bv. trifolii	GCF_024346605.1	NULL	T24	NULL	1937	USA: Florida	Trifolium dubium	NULL
335	335	Mesorhizobium ciceri	GCF_024371385.1	NULL	R30	NULL	not applicable	USA: Maryland	Cicer arietinum L.	radical nodules from chickpea plants
336	336	Sinorhizobium fredii Rhizobium fredii	GCF_024400375.1	NULL	SMH12	NULL	10/2/87	Viet Nam: red river	NULL	soil
337	337	Ruegeria sp. YS9	GCF_024628725.1	NULL	YS9	NULL	9/20/20	China: Beihai	seaweed	NULL
338	338	Sphingopyxis sp. DBS4	GCF_024628865.1	NULL	DBS4	NULL	3/1/18	China: Nanjing	NULL	soil
339	339	Agrobacterium fabrum	GCF_024706645.1	NULL	1D1416	NULL	8/17/79	USA	NULL	Euonymus japonicus
340	340	Mesorhizobium onobrychidis	GCF_024707545.1	NULL	OM4	NULL	2019	Germany	Sainfoin	Nodule tissue
341	341	Rhizobium sp. Pop5	GCF_024721175.1	NULL	Pop5	NULL	2010-06	Mexico: Los Tuxtlas	Phaseolus vulgaris	NULL
342	342	Mesorhizobium sp. AR02	GCF_024746835.1	NULL	AR02	Paul Grogan	2019-08	Canada: North West Territories, Daring Lake region	Oxytropis sp.	root nodule
343	343	Bradyrhizobium arachidis	GCF_024758445.1	NULL	Hy4	NULL	2014-06	China: HeYuan City, Guangdong Province	NULL	soil
344	344	Bradyrhizobium arachidis	GCF_024758505.1	NULL	SM32	NULL	2014-06	China: Meizhou City, Guangdong Province	NULL	soil
345	345	Aliiroseovarius crassostreae	GCF_025137635.1	NULL	S044	NULL	3/25/21	China	NULL	NULL
346	346	Aliiroseovarius crassostreae	GCF_025137775.1	NULL	S051	NULL	3/23/21	China	NULL	NULL
347	347	Aliiroseovarius crassostreae	GCF_025137935.1	NULL	S056	NULL	3/23/21	China	NULL	NULL
348	348	Aliiroseovarius crassostreae	GCF_025138055.1	NULL	S128	NULL	3/23/21	China	NULL	NULL
349	349	Aliiroseovarius crassostreae	GCF_025138255.1	NULL	S137	NULL	3/23/21	China	NULL	NULL
350	350	Aliiroseovarius crassostreae	GCF_025138375.1	NULL	S202	NULL	3/23/21	China	NULL	NULL
351	351	Aliiroseovarius crassostreae	GCF_025138535.1	NULL	S204	NULL	3/23/21	China	NULL	NULL
352	352	Aliiroseovarius crassostreae	GCF_025138695.1	NULL	S212	NULL	3/23/21	China	NULL	NULL
353	353	Ruegeria conchae	GCF_025140295.1	NULL	M340	NULL	3/23/21	China	NULL	NULL
354	354	Aliiroseovarius sp. M344	GCF_025140835.1	NULL	M344	NULL	3/23/21	China	NULL	NULL
355	355	Jannaschia sp. M317	GCF_025141175.1	NULL	M317	NULL	3/23/21	China	NULL	NULL
356	356	Leisingera sp. M527	GCF_025141525.1	NULL	M527	NULL	3/23/21	China	NULL	NULL
357	357	Ruegeria sp. B32	GCF_025141855.1	NULL	B32	NULL	3/23/21	Hong Kong	NULL	NULL
358	358	Sulfitobacter sp. S190	GCF_025141935.1	NULL	S190	NULL	3/23/21	China	NULL	NULL
359	359	Phaeobacter inhibens	GCF_025142455.1	NULL	M619	NULL	3/23/21	China	NULL	NULL
360	360	Phaeobacter inhibens	GCF_025142595.1	NULL	M623	NULL	3/23/21	China	NULL	NULL
361	361	Phaeobacter inhibens	GCF_025142675.1	NULL	M624	NULL	3/23/21	China	NULL	NULL
362	362	Phaeobacter inhibens	GCF_025142695.1	NULL	M625	NULL	3/23/21	China	NULL	NULL
363	363	Phaeobacter inhibens	GCF_025142715.1	NULL	M626	NULL	3/23/21	China	NULL	NULL
364	364	Phaeobacter inhibens	GCF_025142735.1	NULL	M627	NULL	3/23/21	China	NULL	NULL
365	365	Phaeobacter inhibens	GCF_025142755.1	NULL	M628	NULL	3/23/21	China	NULL	NULL
366	366	Phaeobacter inhibens	GCF_025142775.1	NULL	M631	NULL	3/23/21	China	NULL	NULL
367	367	Phaeobacter inhibens	GCF_025142795.1	NULL	M632	NULL	3/23/21	China	NULL	NULL
368	368	Phaeobacter inhibens	GCF_025142815.1	NULL	M633	NULL	3/23/21	China	NULL	NULL
369	369	Phaeobacter inhibens	GCF_025142835.1	NULL	M634	NULL	3/23/21	China	NULL	NULL
370	370	Phaeobacter inhibens	GCF_025142855.1	NULL	M635	NULL	3/23/21	China	NULL	NULL
371	371	Phaeobacter inhibens	GCF_025143105.1	NULL	M636	NULL	3/23/21	China	NULL	NULL
372	372	Phaeobacter inhibens	GCF_025143215.1	NULL	M643	NULL	3/23/21	China	NULL	NULL
373	373	Phaeobacter inhibens	GCF_025143325.1	NULL	M644	NULL	3/23/21	China	NULL	NULL
374	374	Phaeobacter inhibens	GCF_025143405.1	NULL	M646	NULL	3/23/21	China	NULL	NULL
375	375	Phaeobacter inhibens	GCF_025143505.1	NULL	M647	NULL	3/23/21	China	NULL	NULL
376	376	Phaeobacter inhibens	GCF_025143665.1	NULL	M650	NULL	3/23/21	China	NULL	NULL
377	377	Sulfitobacter sp. S223	GCF_025143825.1	NULL	S223	NULL	3/23/21	China	NULL	NULL
378	378	Leisingera sp. M658	GCF_025144145.1	NULL	M658	NULL	3/23/21	China	NULL	NULL
379	379	Jannaschia sp. W003	GCF_025144335.1	NULL	W003	NULL	3/23/21	China	NULL	NULL
380	380	Leisingera sp. S132	GCF_025144465.1	NULL	S132	NULL	3/23/21	China	NULL	NULL
381	381	Rhizobium sp. SRDI969	GCF_025152725.1	NULL	SRDI969	NULL	2014-08	Australia: Riverton, South Australia	Lathyrus oleraceus	NULL
382	382	Bradyrhizobium sp. NC92	GCF_025200865.1	NULL	NC92	NULL	4/19/77	Bolivia	Arachis hypogaea	NULL
383	383	Bradyrhizobium huanghuaihaiense	GCF_025200885.1	NULL	CB3035	NULL	8/27/61	Australia: Gatton, Queensland	Cyamopsis tetragonoloba	NULL
384	384	Sphingopyxis sp. GC21	GCF_025727575.1	NULL	GC21	NULL	12/24/17	China:Shenzhen	NULL	NULL
385	385	Thalassobacter stenotrophicus Jannaschia cystaugens	GCF_026743115.1	NULL	CFPB-A9	NULL	2004-09	Japan	Alexandrium	NULL
386	386	Bradyrhizobium xenonodulans	GCF_027594865.1	NULL	14AB	NULL	2001	South Africa: Vandyksdrif, Mpumalanga	Acacia dealbata	NULL
387	387	Hyphomicrobium sp. DMF 1	GCF_027886585.1	NULL	NULL	NULL	2022-01	China:Panjin	NULL	sediment
388	388	Paracoccus aerodenitrificans	GCF_027913215.1	NULL	SCSIO 75817	NULL	2020-03	China	NULL	sediment
389	389	Sphingosinicella microcystinivorans	GCF_027941835.1	NULL	DMF-3	NULL	2022-01	China:Panjin	NULL	sediment
390	390	Paracoccus stylophorae	GCF_028553765.1	NULL	LMG25392	NULL	not collected	China:Taiwan	NULL	isolated from the reef-building coral Stylophora pistillata
391	391	Paracoccus fistulariae	GCF_028553785.1	NULL	KCTC 22803	NULL	2008	South Korea:South Sea	NULL	isolated from bluespotted cornetfish
392	392	Sphingobium sp. YC XJ3	GCF_028621855.1	NULL	YC-XJ3	NULL	5/30/20	China:Beijing	NULL	Contaminated soil
393	393	Ensifer adhaerens Sinorhizobium morelense Ensifer morelensis	GCF_028993555.1	NULL	CTYH.Ch1	Cassandra T. Y. Ho	9/1/22	Hong Kong: Telegraph Bay	NULL	Rhizosphere of Cyperus brevifolius
394	394	Paracoccus sp. AS002	GCF_029335255.1	NULL	AS002	NULL	11/8/00	India: West Bengal	NULL	soil
395	395	Paracoccus pantotrophus	GCF_029335275.1	NULL	DSM 11073	NULL	7/15/96	United Kingdom	Quercus sp.	leaves
396	396	Sphingobium sp. V4	GCF_029590555.1	NULL	V4	NULL	2018	China: Zibo	NULL	soil
397	397	Mesorhizobium sp. WSM4904	GCF_029674545.1	NULL	WSM4904	NULL	6/26/17	Australia: WA, Oasis Farms	Cicer arietinum kabuli	NULL
398	398	Mesorhizobium sp. WSM4906	GCF_029674625.1	NULL	WSM4906	NULL	6/26/17	Australia: WA, Oasis Farms	Cicer arietinum kabuli	NULL
399	399	Bradyrhizobium barranii	GCF_029714225.1	NULL	CC1502	NULL	1/1/88	Australia: Boorowa, New South Wales	Chamaecytisus prolifer var. palmensis	NULL
400	400	Bradyrhizobium sp. CB1717	GCF_029714325.1	NULL	CB1717	NULL	1/1/64	Brazil: Pirassununga, Sao Paolo	Macroptilium bracteatum	NULL
401	401	Bradyrhizobium brasilense	GCF_029714345.1	NULL	5G1B	NULL	1/1/95	Australia: Grafton, New South Wales	Vigna angularis	NULL
402	402	Bradyrhizobium sp. CB82	GCF_029714405.1	NULL	CB82	NULL	5/16/54	Australia: Fitzroy Valley, Queensland	Stylosanthes guianensis	NULL
403	403	Bradyrhizobium sp. CB2312	GCF_029714425.1	NULL	CB2312	NULL	1/1/70	Australia: Grafton, New South Wales	Aeschynomene americana	NULL
404	404	Bradyrhizobium brasilense	GCF_029714765.1	NULL	CB627	NULL	1/1/57	Democratic Republic of the Congo	Desmodium intortum	NULL
405	405	Bradyrhizobium sp. CIAT3101	GCF_029714945.1	NULL	CIAT3101	NULL	1/1/85	Colombia: Santa Marta, Magdalena	Arachis pintoi	NULL
406	406	Methylobacterium indicum	GCF_029761955.1	NULL	JDJ13	NULL	2018-02	South Korea:Seoul	Oryza sativa cv. Jodongji	NULL
407	407	Jannaschia ovalis	GCF_029853695.1	NULL	GRR-S6-38	NULL	6/27/19	South Korea: Taean-gun	NULL	sea-tidal flat sediment
408	408	Bradyrhizobium sp. ISRA426	GCF_029909955.1	NULL	ISRA426	NULL	1992	Senegal: Kad Balodji	Arachis hypogaea	NULL
409	409	Bradyrhizobium sp. ISRA430	GCF_029909975.1	NULL	ISRA430	NULL	1992	Senegal: Deali	Arachis hypogaea	NULL
410	410	Bradyrhizobium sp. ISRA432	GCF_029909995.1	NULL	ISRA432	NULL	1992	Senegal: Sagata	Arachis hypogaea	NULL
411	411	Thioclava nitratireducens	GCF_029917025.1	NULL	M1-LQ-LJL-11	NULL	4/16/19	Indian Ocean: LongQi hydrothermal vent 2700m deep in the southwest Indian Ocean ridge	Chrysomallon squamiferum	gills
412	412	Tropicibacter oceani	GCF_029958925.1	NULL	YMD87	NULL	2022-08	China:The Yellow Sea	NULL	sediment
413	413	Rhizobium sp. BT04	GCF_030053135.1	NULL	BT04	NULL	2022	Canada: Kingston, ON	Phaseolus vulgaris	NULL
414	414	Rhizobium sp. BT03	GCF_030053155.1	NULL	BT03	NULL	2022	Canada: Kingston, ON	Phaseolus vulgaris	NULL
415	415	Rhizobium leguminosarum	GCF_030053175.1	NULL	BT01	NULL	2022	Canada: Kingston, ON	Phaseolus vulgaris	NULL
416	416	Phaeobacter inhibens	GCF_030060455.1	NULL	S4Sm	NULL	2007	USA: Rhode Island	Crassostrea virginica	NULL
417	417	Marivivens sp. LCG002	GCF_030264275.1	NULL	LCG002	NULL	12/10/22	China:East China Sea	NULL	seawater
418	418	Bradyrhizobium sp. 62B	GCF_030272265.2	NULL	62B	NULL	2005-02	Argentina: Rio Cuarto	Arachis hypogaea L.	radical nodules from peanut plants
419	419	Mesorhizobium mediterraneum	GCF_030272285.1	NULL	R31	NULL	not applicable	USA: Maryland	Cicer arietinum L.	radical nodules from chickpea plants
420	420	Aminobacter sp. SS 2016	GCF_030294925.1	Aminobacter sp. Y103A	Y103A	NULL	9/1/04	Japan:Chiba	Lotus japoicus	NULL
421	421	Mesorhizobium sp. C120A	GCF_030323105.1	NULL	C120A	NULL	missing	USA: California	Acmispon wrangelianus	environmental
422	422	Mesorhizobium sp. C399B	GCF_030323185.1	NULL	C399B	NULL	missing	USA: California	Acmispon wrangelianus	environmental
423	423	Mesorhizobium sp. C372A	GCF_030323245.1	NULL	C372A	NULL	missing	USA: California	Acmispon wrangelianus	environmental
424	424	Peteryoungia algae	GCF_030369675.1	NULL	SSM4.3	NULL	9/1/17	China: Gouqi Island	NULL	Sea weed
425	425	Bradyrhizobium diazoefficiens	GCF_030583565.1	NULL	S14C-Bd	NULL	1997	USA: Delaware	Glycine max	root nodule
426	426	Bradyrhizobium elkanii	GCF_030583585.1	NULL	K07G-Be	NULL	1997	USA: Delaware	Glycine max	root nodule
427	427	Bradyrhizobium elkanii	GCF_030584565.1	NULL	S15H-Be	NULL	1997	USA: Delaware	Glycine max	root nodule
428	428	Bradyrhizobium elkanii	GCF_030584765.1	NULL	S07J-Be	NULL	1997	USA: Delaware	Glycine max	root nodule
429	429	Bradyrhizobium elkanii USDA 94	GCF_030584845.1	NULL	USDA 94	NULL	1956	USA: North Carolina	Glycine max	root nodule
430	430	Bradyrhizobium japonicum	GCF_030584905.1	NULL	S11L-Bj	NULL	1997	USA: Delaware	Glycine max	root nodule
431	431	Bradyrhizobium elkanii	GCF_030585125.1	NULL	USDA 31-Be	NULL	1941	USA: Wisconsin	Glycine max	root nodule
432	432	Bradyrhizobium elkanii	GCF_030585185.1	NULL	K03D-Be	NULL	1997	USA: Delaware	Glycine max	root nodule
433	433	Bradyrhizobium elkanii	GCF_030585205.1	NULL	S05J-Be	NULL	1997	USA: Delaware	Glycine max	root nodule
434	434	Paracoccus actinidiae	GCF_030863885.1	NULL	M09	NULL	2021-09-18T14:30:10Z	China:Beijing	NULL	soil
435	435	Bradyrhizobium prioriisuperbiae	GCF_032397745.1	NULL	BL16A	NULL	6/10/17	USA:Hawaii	NULL	NULL
436	436	Tardiphaga sp. 709	GCF_032401055.1	NULL	709	NULL	7/19/16	Russia: Kamchatka peninsula	Astragalus inopinatus	root nodule
437	437	Roseovarius rhodophyticola	GCF_032842945.2	NULL	W115	NULL	10/19/22	South Korea:Taean-gun	NULL	marine algae
438	438	Sphingopyxis indica	GCF_032879645.1	NULL	MC4	Monika	2019-01	India	NULL	HCH dumpsite soil
439	439	Bradyrhizobium sp. sBnM 33	GCF_032917945.1	NULL	sBnM-33	Besma Bouznif	2018-06	Tunisia: Bengerdane	Arachis hypogaea	NULL
440	440	Bradyrhizobium sp. BWC 3 1	GCF_032917965.1	NULL	BWC-3-1	Besma Bouznif	2017-03	Tunisia: Beja (Wechtata)	Arachis hypogaea	NULL
441	441	Bradyrhizobium sp. NDS 1	GCF_032918005.1	NULL	NDS-1	Besma Bouznif	2017-03	Tunisia: Nabeul (Dar allouch)	Arachis hypogaea	NULL
442	442	Palleronia sp. LCG004	GCF_032931615.1	NULL	LCG004	NULL	2022-12	China: Lu Chao harbor, Shanghai	NULL	Intertidal
443	443	Tardiphaga sp. 42S5	GCF_034044155.1	NULL	42S5	NULL	9/24/07	Canada: Quebec	Glycine max	NULL
444	444	Mesorhizobium huakuii	GCF_034421895.1	NULL	NZP2235	NULL	1979	New Zealand	Lotus japonicus	NULL
445	445	Sinorhizobium chiapasense	GCF_036488675.1	NULL	ITTG S70	Reiner Rincon Rosales	4/30/07	Mexico:Chiapas, Parque Nacional el Sumidero	Acaciella angustissima	NULL
446	446	Roseovarius phycicola	GCF_037023735.1	NULL	S88	NULL	10/20/22	South Korea:Namhae-gun	NULL	marine algae
447	447	Agrobacterium vitis Allorhizobium vitis	GCF_037039395.1	NULL	CG957	Ercolani	1984	Afghanistan	Vitis vinifera	Grape gall
448	448	Asticcacaulis sp. DW145	GCF_037101385.1	DW145	DW145	NULL	2018-10	Japan:Osaka, Suita, Inukai pond	Lemna minor	NULL
449	449	Bradyrhizobium septentrionale	GCF_037216975.1	NULL	5S5	Eden Bromfield	9/24/07	Canada: Quebec	Glycine max	Root nodule from soybean plant inoculated with root zone soil from Apios americana
450	450	Bradyrhizobium symbiodeficiens	GCF_037806365.1	NULL	A7	Eden S.P. Bromfield	2019	Canada: Ottawa, Ontario	Aeschynomene indica	root-nodule
451	451	Yoonia sp. BS5 3	GCF_038069655.2	NULL	BS5-3	NULL	2/1/22	South Korea: Yellow sea	NULL	Marine algae
452	452	Yoonia sp. SS1 5	GCF_038443705.2	NULL	SS1-5	NULL	2/1/22	South Korea: Yellow sea	NULL	Marine algae
453	453	Bradyrhizobium sp. NL2	GCF_038729565.1	NULL	NL2	NULL	12/12/19	Viet Nam: Thai Nguyen, Dai Tu	Glycine max	Rhizosphere; temperature ranges from 25-30 degrees and pH of soil is about 7.0
454	454	Bradyrhizobium sp. B097	GCF_038957035.1	NULL	B097	NULL	7/20/22	South Korea:Suwon-si	NULL	Glycine max
455	455	Methylobacterium ajmalii	GCF_039645095.1	NULL	NJH_HI04-1	NULL	2018	USA: Hawaii, Hawaii Island	NULL	Domestic showerhead
456	456	Methylorubrum rhodesianum	GCF_039645105.1	NULL	NJH_HI01	NULL	2018	USA: Hawaii, Hawaii Island	NULL	Kitchen sink
457	457	Defluviimonas sp. SAOS 178 SWC	GCF_039830135.1	NULL	SAOS-178_SWC	NULL	3/15/15	India: Goa	Sediment	NULL
458	458	Paracoccus marcusii	GCF_039905895.1	NULL	HNIBRBA1908	NULL	5/10/22	South Korea	Halophytes	Suaeda maritima
459	459	Stappia sp. marine metagenome	GCF_040110915.1	NULL	NULL	NULL	10/12/15	Brazil: Salvador, Bahia	NULL	biofilm; non-axenic culture containing Capilliphycus salinus and associated bacteria
460	460	Methyloraptor flagellatus	GCF_040269895.1	NULL	S20	NULL	2022	Russia: Moscow	NULL	NULL
461	461	Mesorhizobium sp. WSM2239	GCF_040438635.1	NULL	WSM2239	NULL	2001	Australia	Swainsona formosa	nodule
462	462	Mesorhizobium sp. WSM2240	GCF_040438645.1	NULL	WSM2240	NULL	2001	Australia	Swainsona formosa	nodule
463	463	Aestuariibius sp. HNIBRBA575	GCF_040932005.1	NULL	HNIBRBA575	NULL	9/10/21	South Korea	NULL	Sea water
464	464	Bradyrhizobium sp. LLZ17	GCF_041200145.1	NULL	LLZ17	NULL	2021	Morocco: Rabat-Sale-Kenitra	Lupinus luteus	NULL
465	465	Phaeobacter sp. A36a 5a	GCF_041893525.1	NULL	A36a-5a	Nete Bernbom	2009-08	Denmark: Jyllinge harbour, Roskilde fjord	NULL	surface community with bryozoan
466	466	Bradyrhizobium sp. 8 10B	GCF_041950565.1	NULL	8-10B	NULL	2019-09	South Korea: Kimje-si, Jeollabuk-do	Glycine max	NULL
467	467	Bradyrhizobium sp. A11	GCF_042077125.1	NULL	A11	Eden S.P. Bromfield	2019	Canada: Ottawa, Ontario	Aeschynomene indica	root-nodule
468	468	Bradyrhizobium japonicum	GCF_042137995.2	NULL	ACCC 15027	NULL	6/1/22	China: Beijing	Soybean	NULL
469	469	Seohaeicola saemankumensis	GCF_042140095.1	NULL	ac14	NULL	5/15/23	USA: Maryland	NULL	Amphidinium carterae CCMP1314 culture
470	470	Bradyrhizobium sp. B025	GCF_042257955.1	NULL	B025	NULL	2019-09	South Korea: Kimje-si, Jeollabuk-do	Glycine max	NULL
471	471	Bradyrhizobium sp. Pha 3	GCF_042258325.1	NULL	Pha-3	NULL	7/1/01	South Korea: Suwon-si, Gyeonggi-do	Glycine soja	NULL
472	472	Bradyrhizobium sp. Pha 3	GCF_042258615.1	NULL	Pha-3	NULL	7/1/01	South Korea: Suwon-si, Gyeonggi-do	Vigna angularis	NULL
473	473	Bradyrhizobium sp. ma5	GCF_042258955.1	NULL	ma5	NULL	7/1/01	South Korea: Suwon-si, Gyeonggi-do	Maackia amurensis	NULL
474	474	Mesorhizobium sp. ISC25	GCF_042295465.1	NULL	ISC25	NULL	not applicable	not applicable	not applicable	not applicable
475	475	Bradyrhizobium lupini	GCF_042691665.1	NULL	BA2	NULL	2020	Morocco: Al Haouz	Retama dasycarpa	root nodules
476	476	Sphingomonas sp. DBB INV C78	GCF_042693015.1	NULL	DBB INV C78	NULL	2021-04	Greece: Thessaly	NULL	NULL
477	477	Mesorhizobium sp. AaZ16	GCF_043769475.1	NULL	NULL	NULL	6/1/21	Morocco: Midelt	Astragalus armatus	root nodule of Astragalus armatus
478	478	Acetobacter sp. KSO5	GCF_044094635.1	NULL	KSO5	NULL	3/29/21	South Korea: Seongnam	NULL	Magnolia berry vinegar
479	479	Microvirga sp. RSM25	GCF_044784385.1	NULL	RSM25	NULL	2019	Morocco: Rabat-Sale-Kenitra	Retama sphaerocarpa	NULL
480	480	Caenispirillum salinarum	GCF_044803115.1	NULL	ADH2-936	NULL	9/23/20	China:Xinjiang	NULL	NULL
481	481	Mesorhizobium sp. ORM16	GCF_044998965.1	NULL	ORM16	NULL	5/10/21	Morocco: Maamora forest	Ononis spinosa subsp. procurrens	root nodules of Ononis repens
482	482	Phaeobacter sp. BS23	GCF_045040565.1	NULL	c("BS23", "BS23", "BS23", "BS23")	NULL	c("2005", "2005", "2005", "2005")	c("Australia: Bare Island in Botany Bay, Sydney", "Australia: Bare Island in Botany Bay, Sydney", "Australia: Bare Island in Botany Bay, Sydney", "Australia: Bare Island in Botany Bay, Sydney")	c("Delisea pulchra", "Delisea pulchra", "Delisea pulchra", "Delisea pulchra")	NULL
483	483	Phaeobacter sp. BS52	GCF_045040595.1	NULL	c("BS52", "BS52", "BS52", "BS52")	NULL	c("2005", "2005", "2005", "2005")	c("Australia: Bare Island in Botany Bay, Sydney", "Australia: Bare Island in Botany Bay, Sydney", "Australia: Bare Island in Botany Bay, Sydney", "Australia: Bare Island in Botany Bay, Sydney")	c("Delisea pulchra", "Delisea pulchra", "Delisea pulchra", "Delisea pulchra")	NULL
484	484	Acetobacter orientalis	GCF_045180125.1	NULL	WGS2059	NULL	2022	Denmark: Copenhagen	Homo sapiens	NULL
485	485	Hyphomonas sp. FCG A18	GCF_045287255.1	NULL	A18	NULL	2023-08	China: Guangxi	NULL	sediment
486	486	Bradyrhizobium sp. STM 3557	GCF_045571465.1	NULL	STM 3557	NULL	2006	Senegal	Zornia glochidiata	root nodule
487	487	Bradyrhizobium sp. ORS 111	GCF_045571485.1	NULL	ORS 111	NULL	2000	Senegal	Faidherbia albida	root nodule
488	488	Paracoccus marcusii	GCF_046042675.1	NULL	LL1	NULL	2015	India: Lonar crater, Buldhana district, Maharashtra	NULL	NULL
489	489	Bradyrhizobium sp. RDM4	GCF_046197085.1	NULL	RDM4	NULL	12/20/20	Morocco: Maamora forest	Retama dasycarpa	root nodules of Retama dasycarpa
490	490	Leisingera aquaemixtae	GCF_046603635.1	NULL	ECSMC170901	NULL	2017-09	China: Zhejiang Province, Gouqi Island	free living	Mytilus coruscus
491	491	Bradyrhizobium japonicum	GCF_046603655.1	NULL	DSM 3014	NULL	8/1/00	USA: Wisconsin	NULL	Lupinus angustifolius
492	492	Labrys okinawensis	GCF_047345005.1	NULL	DSM 18385	NULL	6/27/06	Japan: Okinawa	Entada phaseoloides	NULL
493	493	Rhodovulum sp. YEN HP10	GCF_047553435.1	NULL	HP10	NULL	1/15/22	Viet Nam: Hai Phong city	NULL	gut Shrimp
494	494	Seohaeicola sp. symbiont metagenome	GCF_048006315.1	NULL	NULL	NULL	7/15/23	USA: Inner Harbor, Baltimore, MD	Amoebophrya sp. ex Karlodinium veneficum	Amoebophrya sp. ex Karlodinium veneficum culture
495	495	Sphingomonas sp. GlSt437	GCF_048015635.1	NULL	GlSt437	NULL	2014	Antarctica: Styx glacier	NULL	Styx glacier
496	496	Mesorhizobium muleiense	GCF_048565155.1	NULL	AHPC30	NULL	1/20/21	France	Cicer arietinum	soil
497	497	Bradyrhizobium japonicum	GCF_048833685.1	NULL	B101	NULL	7/1/00	South Korea: Suwon-si, Gyeonggi-do	Glycine max	NULL
498	498	Bradyrhizobium sp. B120	GCF_049075665.1	NULL	B120	NULL	7/1/01	South Korea: Suwon-si, Gyeonggi-do	Lespedeza bicolor	NULL
499	499	Methylocystis sp. SB2	GCF_049817085.1	NULL	SB2	NULL	2006	USA: Ann Arbor, Michigan	NULL	spring bog in southeast Michigan.
500	500	Methylobacterium fujisawaense	GCF_049913165.1	NULL	R-20	NULL	2019-06	USA: Iowa State University Marsden Farm, Boone, Co., Iowa	NULL	maize rhizosphere
501	501	Bradyrhizobium genosp. A	GCF_049949275.1	NULL	BDV5028	Benedicte Lafay	1995	Australia: Tianjiara Falls, NSW	Bossiaea ensata	plant root nodule
502	502	Bradyrhizobium ganzhouense	GCF_049949285.1	NULL	JCM19881	NULL	2012	China	Acacia melanoxylon	Acacia melanoxylon nodule
503	503	Marinibacterium sp. SX1	GCF_050389775.1	NULL	SX1	Gong Sixu	2024-05	Malaysia:Bayan lepas	Not applicable	Queensbay seaside sea water
504	504	Bradyrhizobium pachyrhizi	GCF_050613225.1	NULL	Pa5	Marco A. Rogel	4/1/23	Mexico:Cuernavaca, Morelos	Enterolobium	NULL
505	505	Rhizobium sp. YTU87027	GCF_050644135.1	NULL	YTU87027	Yan Li	2018-06	China: Fujian, Zhangzhou	Sesbania cannabina	root nodule
506	506	Aminobacter sp. BA135	GCF_050859125.1	NULL	BA135	NULL	2004	Argentina	Lotus tenuis	NULL
507	507	Sphingopyxis sp. lagoon metagenome	GCF_050916055.1	NULL	NULL	NULL	2018-01	Lithuania: Curonian Lagoon	NULL	unialgal non-axenic culture, originally established from brackish water collected from Curonian Lagoon Lithuania in 2012
508	508	Rhizobium sp. YTUHZ044	GCF_051123975.1	NULL	YTUHZ044	NULL	2018-06	China: Fujian, Zhangzhou	Sesbania cannabina	root nodule
509	509	Rhizobium binae	GCF_051124245.1	NULL	YTUBH007	NULL	2018-06	China: Fujian, Zhangzhou	Sesbania cannabina	root nodule
510	510	Rhizobium sp. YTUHZ045	GCF_051124255.1	NULL	YTUHZ045	NULL	2018-06	China: Fujian, Zhangzhou	Sesbania cannabina	root nodule
511	511	Mesorhizobium sp. RIZ17	GCF_051127865.1	NULL	RIZ17	NULL	2020-03	Argentina: Chascomus, Buenos Aires	Lotus	NULL
512	512	Mesorhizobium sp. WSM4083	GCF_051306965.1	NULL	WSM4083	NULL	6/12/06	Spain: Canary Islands	Bituminaria bituminosa var albomarginata	NULL
513	513	Bradyrhizobium sp. DASA03076	GCF_051853015.1	NULL	DASA03076	NULL	2020	Laos	Arachis hypogaea	root nodules
514	514	Bradyrhizobium sp. DASA03030	GCF_051853035.1	NULL	DASA03030	NULL	2020	Laos	Arachis hypogaea	root nodules
515	515	Bradyrhizobium sp. DASA03007	GCF_051853045.1	NULL	DASA03007	NULL	2020	Laos	Arachis hypogaea	root nodules
516	516	Bradyrhizobium sp. PUT101	GCF_052043945.1	NULL	PUT101	NULL	9/29/21	Poland: Poznan	NULL	landfill biocover
517	517	Asticcacaulis solisilvae	GCF_052327315.1	NULL	CGM1-3EN(T)	NULL	2012	South Korea: Cheonggyesan Mountain	NULL	soil
518	518	Rhodobacter capsulatus	GCF_052363175.1	NULL	SP18	NULL	1975	USA:IN, Bloomington	NULL	Sewage settling pond
519	519	Bradyrhizobium sp. Pa8	GCF_052588265.1	NULL	Pa8	Marco A. Rogel	4/1/23	Mexico:Cuernavaca, Morelos	Enterolobium	NULL
520	520	Bradyrhizobium sp. WCU1	GCF_053474805.1	NULL	WCU1	NULL	2024-05	Mexico: Monterrey, Nuevo Leon	NULL	lager beer
521	521	Bradyrhizobium sp. T 1	GCF_053592855.1	NULL	T-1	NULL	2015	Taiwan: Taipei, National Taiwan University Experimental Farm	Arachis hypogaea	NULL
522	522	Bradyrhizobium guangdongense	GCF_053669695.1	NULL	T-2	NULL	2015	Taiwan: Taipei, National Taiwan University Experimental Farm	Arachis hypogaea	NULL
523	523	Bradyrhizobium guangdongense	GCF_053669755.1	NULL	T-6	NULL	2015	Taiwan: Taipei, National Taiwan University Experimental Farm	Arachis hypogaea	NULL
